# Supplementary material for: Experimental viral spillover across 25 million year gap in Rodentia reveals limited viral transmission and purifying selection of a picornavirus
Source: mBio. 2024 Sep 6;15(10):e01650-24. doi: 10.1128/mbio.01650-24 (PMC11481857; doi:10.1128/mbio.01650-24)
Supplement: TABLE S1 — Experimental design for Fig. 1D and E. [file mbio.01650-24-s0002.xlsx]

## Sheet: Sheet1
Figure 1D experimental set-ups
Exposure group	Genotype	SRA biosample accessions	Exposure set-up type	RNAseq analysis group				Set-up "A" (3-day gavage)
1	WT deer mouse	SAMN42387451, SAMN42387461, SAMN42387471	"A" (3-day gavage)	Analysis group AJ30					Day
	STAT2 -/- deer mouse	SAMN42387452, SAMN42387462, SAMN42387472							0	1	2	3
	STAT2 -/- deer mouse	SAMN42387453, SAMN42387463, SAMN42387473						Gavage	x	x	x
	IFNLAR-/- mouse	SAMN42387454, SAMN42387464, SAMN42387474						Dirty bedding transfer		x	x
	Pet store mouse	SAMN42387455, SAMN42387465, SAMN42387475						Harvest				x
2	WT deer mouse	SAMN42387456, SAMN423874766, SAMN42387476
	STAT2 -/- deer mouse	SAMN42387457, SAMN42387467, SAMN42387477
	STAT2 -/- deer mouse	SAMN42387458, SAMN42387468, SAMN42387478
	IFNLAR-/- mouse	SAMN42387459, SAMN42387469, SAMN42387479
	Pet store mouse	SAMN42387460, SAMN42387470, SAMN42387480
n/a (Group 1&2 paired SPF)	STAT2 -/- deer mouse	SAMN42387481, SAMN42387483, SAMN42387485	n/a (unexposed SPF)					Set-up "B" (5-day gavage)
	STAT2 -/- deer mouse	SAMN42387482, SAMN42387484, SAMN42387486							Day
3	WT deer mouse	SAMN42387487, SAMN42387492, SAMN42387497	"B" (5-day gavage)	Analysis group AJ32					0	1	2	3	4	5
	WT deer mouse	SAMN42387488, SAMN42387493, SAMN42387498						Gavage	x	x	x	x	x
	STAT2 -/- deer mouse	SAMN42387489, SAMN42387494, SAMN42387499						Dirty bedding transfer		x	x	x	x
	STAT2 -/- deer mouse	SAMN42387490, SAMN42387495, SAMN42387500						Harvest						x
	IFNLAR-/- mouse**	n/a			** IFNLAR mouse died prior to tissue harvest
	Pet store mouse	SAMN42387491, SAMN42387496, SAMN42387501, SAMN42387502, SAMN42387503
n/a (Group 3 paired SPF)	WT deer mouse	SAMN42387504, SAMN42387509, SAMN42387514	n/a (unexposed SPF)
	WT deer mouse	SAMN42387505, SAMN42387510, SAMN42387515
	WT deer mouse	SAMN42387506, SAMN42387511, SAMN42387516
	STAT2 -/- deer mouse	SAMN42387507, SAMN42387512, SAMN42387517
	STAT2 -/- deer mouse	SAMN42387508, SAMN42387513, SAMN42387518
4	WT deer mouse	SAMN42387519, SAMN42387525, SAMN42387531	"B" (5-day gavage)	Analysis group AJ34
	WT deer mouse	SAMN42387520, SAMN42387526, SAMN42387532
	STAT2 -/- deer mouse	SAMN42387521, SAMN42387527, SAMN42387533
	STAT2 -/- deer mouse	SAMN42387522, SAMN42387528, SAMN42387534
	IFNLAR-/- mouse	SAMN42387523, SAMN42387529, SAMN42387535
	Pet store mouse	SAMN42387524, SAMN42387530, SAMN42387536, SAMN42387537, SAMN42387538, SAMN42387539, SAMN42387540, SAMN42387541
5	WT deer mouse	SAMN42387542, SAMN42387545, SAMN42387548	"B" (5-day gavage)	Analysis group AJ35
	IFNLAR-/- mouse	SAMN42387543, SAMN42387546, SAMN42387549
	Pet store mouse	SAMN42387544, SAMN42387547, SAMN42387550, SAMN42387551, SAMN42387552, SAMN42387553, SAMN42387554
Figure 1E experimental set-ups
Exposure group	Genotype	SRA biosample accession	Exposure set-up type	Analysis group
1	WT deer mouse	SAMN42387555, SAMN42387567, SAMN42387579	2-day exposure	Analysis group AJ39					Day
	STAT2-/- deer mouse	SAMN42387556, SAMN42387568, SAMN42387580							0	1	2	3	4	5
	IFNLAR-/- mouse	SAMN42387557, SAMN42387569, SAMN42387581					2 day exposure group	Gavage	x	x
	WT deer mouse	SAMN42387558, SAMN42387570, SAMN42387582	4-day exposure					Dirty bedding transfer		x
	STAT2-/- deer mouse	SAMN42387559, SAMN42387571, SAMN42387583						Harvest				x
	Pet store mouse	SAMN42387560, SAMN42387572, SAMN42387584, SAMN42387591, SAMN42387592, SAMN42387593, SAMN42387594, SAMN42387595, SAMN42387596					4 day exposure group	Gavage	x	x	x	x
2	WT deer mouse	SAMN42387561, SAMN42387573, SAMN42387585	2-day exposure					Dirty bedding transfer		x	x	x
	STAT2-/- deer mouse	SAMN42387562, SAMN42387574, SAMN42387586						Harvest						x
	IFNLAR-/- mouse	SAMN42387563, SAMN42387575, SAMN42387587
	WT deer mouse	SAMN42387564, SAMN42387576, SAMN42387588	4-day exposure
	STAT2-/- deer mouse	SAMN42387565, SAMN42387577, SAMN42387589
	Pet store mouse	SAMN42387566, SAMN42387578, SAMN42387590, SAMN42387597, SAMN42387598, SAMN42387599, SAMN42387600, SAMN42387601, SAMN42387602
n/a (paired SPF)	WT deer mouse	SAMN42387603, SAMN42387607, SAMN42387611	n/a (unexposed SPF)
	WT deer mouse	SAMN42387604, SAMN42387608, SAMN42387612
	STAT2-/- deer mouse	SAMN42387605, SAMN42387609, SAMN42387613
	STAT2-/- deer mouse	SAMN42387606, SAMN42387610, SAMN42387614
