# Supplementary material for: Experimental viral spillover across 25 million year gap in Rodentia reveals limited viral transmission and purifying selection of a picornavirus
Source: mBio. 2024 Sep 6;15(10):e01650-24. doi: 10.1128/mbio.01650-24 (PMC11481857; doi:10.1128/mbio.01650-24)
Supplement: TABLE S2 — Murine kobuvirus amplicon sequencing primers. [file mbio.01650-24-s0003.xlsx]

## Sheet: Sheet1
name	pool	seq
MuKV1_1_LEFT	1	AGGCCCTCACACCCTCTTTT
MuKV1_1_RIGHT	1	TGGCACAACTAGTTGCCACC
MuKV1_2_LEFT	2	TGGGTCCCCCTCTTGTCAAG
MuKV1_2_RIGHT	2	AGGAAATGAAACTACCCGACAGAC
MuKV1_3_LEFT	1	AATGCTACGCAGGTACCCCT
MuKV1_3_RIGHT	1	CCTCGAGCCAGTTTTCAGGG
MuKV1_4_LEFT	2	GGTGAGGGAGCGGAACTCT
MuKV1_4_RIGHT	2	GCCCAATCCGGTGGAGACT
MuKV1_5_LEFT	1	CCAACATCTATGGAAATGGCAACA
MuKV1_5_RIGHT	1	GCGCAGTCGATCCAGTGAG
MuKV1_6_LEFT	2	CCCTCCCTCATTGCCCTCAA
MuKV1_6_RIGHT	2	TGTGTGTTGTACATGGCGGC
MuKV1_7_LEFT	1	GGTAATCCCGCTGCCACTG
MuKV1_7_RIGHT	1	ATGGAGCAGGAAAGGGAGGT
MuKV1_8_LEFT	2	CATGCCCCCTGGACCTTCTA
MuKV1_8_RIGHT	2	ACAGGACGTAGGAGATGGGG
MuKV1_9_LEFT	1	TGGACCATGGCGGACGAA
MuKV1_9_RIGHT	1	GCAGAAGTGGGTCCAGTGAG
MuKV1_10_LEFT	2	CGTCTTCAACCCTGATGCCC
MuKV1_10_RIGHT	2	GATCGAGAGGGATCCTGGCC
MuKV1_11_LEFT	1	CGTCTTCTTCCCATGACGTCC
MuKV1_11_RIGHT	1	TCCGAAGTTGGTTCCGGACC
MuKV1_12_LEFT	2	CATCCCCTACACCTCTCCCC
MuKV1_12_RIGHT	2	TGTTTCGCAGAGCCGTCG
MuKV1_13_LEFT	1	TCATCAAGTCCCAACAACCCA
MuKV1_13_RIGHT	1	TTTGTCTCTGCGTCAGCGGT
MuKV1_14_LEFT	2	GTGCTCTTGCTGTCGTCACA
MuKV1_14_RIGHT	2	ACATGGGAGTGGGTGATCCA
MuKV1_15_LEFT	1	GGGTGTGGTCTCCTTCCTCA
MuKV1_15_RIGHT	1	CATGCACATCAGCCAATTTAGCT
MuKV1_16_LEFT	2	GAGAGACCGCCTGGAAATGG
MuKV1_16_RIGHT	2	GGATATGCGTTGGGCGAGG
MuKV1_17_LEFT	1	CGTCATCTATTTCTATGGCCCCC
MuKV1_17_RIGHT	1	CGGGTCGAACTTGGTACCAT
MuKV1_18_LEFT	2	GTTCGATGGGTGCCCTCAGA
MuKV1_18_RIGHT	2	TGGGAGAGGGACAGCGAAC
MuKV1_19_LEFT	1	GCTGAGCCGCGGGAAAT
MuKV1_19_RIGHT	1	GTTGGTTTCCGGACTCCACG
MuKV1_20_LEFT	2	TCCCCACCAATTGCATTAAACG
MuKV1_20_RIGHT	2	CGATTGCACCAGGGAAGTCC
MuKV1_21_LEFT	1	CCCCACTGGACTCCTTGTCT
MuKV1_21_RIGHT	1	GGAGCGGGCTCTTTCTTGAC
MuKV1_22_LEFT	2	CGGTGTCAACATCAACCGGA
MuKV1_22_RIGHT	2	TCGGCTTGGAGTTCAGGTTTG
MuKV1_23_LEFT	1	GCTACCCCTGGAACACCCA
MuKV1_23_RIGHT	1	GGAGGGTCGCATCGAAACAC
MuKV1_24_LEFT	2	GTGCACTGGACCGAGTTCTT
MuKV1_24_RIGHT	2	CACCGTTGGTAAAAGTCCCGA
MuKV1_25_LEFT	1	AAATCCTCGCGTACGGTGAC
MuKV1_25_RIGHT	1	GGAGGTAGGAGTAGGGGAGGA
MuKV1_26_LEFT	2	CACCTCCCTCTGTCATTTGGC
MuKV1_26_RIGHT	2	AGAAAAGTTCGAAGACGACCCC
